# Supplementary material for: Studies on the Accumulation of Secondary Metabolites and Evaluation of Biological Activity of In Vitro Cultures of Ruta montana L. in Temporary Immersion Bioreactors
Source: Int J Mol Sci. 2023 Apr 11;24(8):7045. doi: 10.3390/ijms24087045 (PMC10138805; doi:10.3390/ijms24087045)
Supplement: Supplementary file 1 [file ijms-24-07045-s001.zip]

Archive with 1 entries (1 files):
- ijms-2186575-supplementary.pdf
